# Supplementary material for: Enhanced Photocatalytic Activity of Z-Scheme Bi2WO6/P25 Heterojunctions via 7,7,8,8-Tetracyanoquinodimethane Modification
Source: Molecules. 2026 Jul 15;31(14):2472. doi: 10.3390/molecules31142472 (PMC13415069; doi:10.3390/molecules31142472)
Supplement: Supplementary file 1 [file molecules-31-02472-s001.zip]

Archive with 1 entries (1 files):
- molecules-4398416-supplementary.pdf
